# Supplementary material for: 1H-NMR Plasma Lipoproteins Profile Analysis Reveals Lipid Metabolism Alterations in HER2-Positive Breast Cancer Patients
Source: Cancers (Basel). 2021 Nov 21;13(22):5845. doi: 10.3390/cancers13225845 (PMC8616511; doi:10.3390/cancers13225845)
Supplement: Supplementary file 1 [file cancers-13-05845-s001.zip]

Archive with 1 entries (1 files):
- cancers-1451612-supplementary.pdf
